# Supplementary material for: Phthalate Exposure Pattern in Breast Milk within a Six-Month Postpartum Time in Southern Taiwan
Source: Int J Environ Res Public Health. 2021 May 26;18(11):5726. doi: 10.3390/ijerph18115726 (PMC8198263; doi:10.3390/ijerph18115726)
Supplement: Supplementary file 1 [file ijerph-18-05726-s001.zip]

Archive with 1 entries (1 files):
- ijerph-1184058-supplementary.pdf
